# Supplementary material for: The Interplay between Mucosal Microbiota Composition and Host Gene-Expression is Linked with Infliximab Response in Inflammatory Bowel Diseases
Source: Microorganisms. 2020 Mar 20;8(3):438. doi: 10.3390/microorganisms8030438 (PMC7143962; doi:10.3390/microorganisms8030438)
Supplement: Supplementary file 1 [file microorganisms-08-00438-s001.zip]

Archive with 13 entries (12 files):
- microorganisms-745774-si/
- microorganisms-745774-si/supp figure 1.docx
- microorganisms-745774-si/supp figure 2.docx
- microorganisms-745774-si/Supp figure 3.docx
- microorganisms-745774-si/supp figure 4.docx
- microorganisms-745774-si/supp figure 5.docx
- microorganisms-745774-si/supp figure 6.docx
- microorganisms-745774-si/Suppdataset1.xlsx
- microorganisms-745774-si/Suppdataset2.xlsx
- microorganisms-745774-si/Suppdataset3.xlsx
- microorganisms-745774-si/Suppdataset4.xlsx
- microorganisms-745774-si/Suppdataset5.xlsx
- microorganisms-745774-si/Supptable1.docx
