# Supplementary material for: The Interplay between Mucosal Microbiota Composition and Host Gene-Expression is Linked with Infliximab Response in Inflammatory Bowel Diseases
Source: Microorganisms. 2020 Mar 20;8(3):438. doi: 10.3390/microorganisms8030438 (PMC7143962; doi:10.3390/microorganisms8030438)
Supplement: Supplementary file 1 [file microorganisms-08-00438-s001.zip › microorganisms-745774-si/Suppdataset1.xlsx]

## Sheet: Overview
A complete list of the genera depicted in the Venn diagram of FIGURE 3C. These are the genera that are constantly present (core microbiome) in the samples of the 3 groups versus those found exclusively in HC, CD and UC.

## Sheet: details
Taxa	type	details	CD.abu	control.abu	UC.abu	CD.occ	control.occ	UC.occ
Psychrobacter	unique	CD	0.089	0.084	0.03	0.57	0.33	0.33
Oribacterium	unique	CD	0.083	0.04	0.033	0.43	0.33	0.33
metagenome	unique	CD	0.092	0.118	0.008	0.5	0.33	0.17
Cupriavidus	unique	CD	0.101	0.046	0.012	0.5	0.11	0.17
Allisonella	unique	CD	0.091	0.059	0.037	0.5	0.11	0.33
Intestinimonas	pan	CD&control	0.084	0.127	0	0.43	0.56	0
Butyricimonas	pan	CD&control	0.142	0.576	0.008	0.64	0.78	0.17
Actinobacillus	pan	CD&control	0.161	0.231	0.128	0.5	0.56	0.33
Veillonella	core	CD&control&UC	0.292	0.36	0.272	1	0.89	0.83
uncultured_bacterium	core	CD&control&UC	0.435	0.282	0.087	0.71	0.78	0.83
uncultured	core	CD&control&UC	0.644	0.613	0.527	1	1	1
Unclassified	core	CD&control&UC	3.726	3.608	3.012	1	1	1
UBA1819	core	CD&control&UC	0.153	0.089	0.142	0.64	0.44	0.67
Tyzzerella	core	CD&control&UC	0.321	0.131	0.347	0.64	0.44	0.83
Sutterella	core	CD&control&UC	1.081	1.402	1.413	1	1	1
Subdoligranulum	core	CD&control&UC	0.669	1.048	0.608	0.93	1	1
Streptococcus	core	CD&control&UC	1.736	1.718	1.392	1	1	1
Stenotrophomonas	core	CD&control&UC	0.171	0.282	0.205	0.64	0.89	0.83
Staphylococcus	core	CD&control&UC	1.779	1.178	1.483	1	1	1
Sphingomonas	core	CD&control&UC	0.156	0.202	0.202	0.57	0.78	0.67
Solobacterium	core	CD&control&UC	0.07	0.124	0.143	0.5	0.44	0.67
Ruminococcus_torques_group	core	CD&control&UC	1.322	1.139	1.085	1	1	1
Ruminococcus_gnavus_group	core	CD&control&UC	0.614	0.254	0.36	1	0.89	0.83
Ruminococcus_gauvreauii_group	core	CD&control&UC	0.179	0.198	0.27	0.64	0.89	1
Ruminococcus_2	core	CD&control&UC	0.5	0.441	0.367	1	1	1
Ruminococcus_1	core	CD&control&UC	0.153	0.353	0.105	0.71	1	0.83
Ruminococcaceae_UCG014	core	CD&control&UC	0.27	0.559	0.282	1	1	0.83
Ruminococcaceae_UCG005	core	CD&control&UC	0.296	0.47	0.117	0.86	1	0.83
Ruminococcaceae_UCG004	core	CD&control&UC	0.172	0.204	0.113	0.64	0.56	0.83
Ruminococcaceae_UCG003	core	CD&control&UC	0.251	0.3	0.152	0.86	0.89	0.83
Ruminococcaceae_UCG002	core	CD&control&UC	0.581	1.063	0.447	1	1	1
Ruminococcaceae_NK4A214_group	core	CD&control&UC	0.174	0.288	0.083	0.79	0.78	0.67
Ruminiclostridium_9	core	CD&control&UC	0.242	0.393	0.163	0.71	0.89	0.83
Ruminiclostridium_5	core	CD&control&UC	0.305	0.299	0.283	0.86	0.89	0.83
Rothia	core	CD&control&UC	0.494	0.536	0.35	1	1	1
Roseburia	core	CD&control&UC	1.157	0.964	1.388	0.93	1	1
Romboutsia	core	CD&control&UC	0.136	0.122	0.217	0.57	0.78	0.67
Pseudomonas	core	CD&control&UC	1.01	0.98	0.703	1	1	1
Prevotella_9	core	CD&control&UC	0.314	0.613	0.11	0.86	0.89	0.67
Prevotella_7	core	CD&control&UC	0.24	0.159	0.145	0.86	0.67	0.83
Prevotella_2	core	CD&control&UC	0.148	0.427	0.062	0.43	0.78	0.5
Prevotella	core	CD&control&UC	0.217	0.167	0.267	0.93	0.56	0.83
Porphyromonas	core	CD&control&UC	0.262	0.217	0.212	0.93	0.67	1
Phascolarctobacterium	core	CD&control&UC	0.228	0.621	0.288	0.86	1	1
Peptoniphilus	core	CD&control&UC	0.403	0.33	0.417	0.93	0.78	1
Parvimonas	core	CD&control&UC	0.146	0.08	0.223	0.79	0.56	1
Parasutterella	core	CD&control&UC	0.351	0.192	0.293	0.93	0.67	1
Paracoccus	core	CD&control&UC	0.212	0.227	0.35	0.79	0.67	0.83
Parabacteroides	core	CD&control&UC	0.942	1.763	0.542	1	1	1
Paenibacillus	core	CD&control&UC	0.442	0.317	0.518	0.79	0.78	0.83
Oscillibacter	core	CD&control&UC	0.179	0.169	0.137	0.71	0.67	0.67
Odoribacter	core	CD&control&UC	0.394	0.583	0.235	0.93	1	1
Nosocomiicoccus	core	CD&control&UC	0.21	0.168	0.077	0.86	0.56	0.67
Neisseria	core	CD&control&UC	0.543	0.421	0.5	0.93	1	1
Negativibacillus	core	CD&control&UC	0.207	0.248	0.133	0.79	1	0.5
Micrococcus	core	CD&control&UC	0.303	0.144	0.395	0.79	0.67	0.83
Massilia	core	CD&control&UC	0.212	0.167	0.15	0.71	0.67	0.83
Lawsonella	core	CD&control&UC	0.254	0.244	0.165	0.86	0.89	0.83
Lautropia	core	CD&control&UC	0.073	0.116	0.182	0.43	0.56	0.83
Lactococcus	core	CD&control&UC	0.139	0.159	0.102	0.64	0.67	0.67
Lactobacillus	core	CD&control&UC	0.634	0.903	0.682	1	1	1
Lachnospiraceae_UCG010	core	CD&control&UC	0.546	1.164	0.45	1	1	1
Lachnospiraceae_UCG004	core	CD&control&UC	0.577	0.658	0.823	0.93	1	1
Lachnospiraceae_NK4A136_group	core	CD&control&UC	0.281	0.382	0.307	0.79	0.67	0.83
Lachnospira	core	CD&control&UC	0.505	0.3	0.422	0.93	0.89	1
Lachnoclostridium	core	CD&control&UC	0.919	0.901	0.767	1	1	1
Kocuria	core	CD&control&UC	0.214	0.292	0.155	0.71	1	0.67
Intestinibacter	core	CD&control&UC	0.275	0.167	0.475	0.93	0.56	1
Hungatella	core	CD&control&UC	0.301	0.087	0.247	0.64	0.44	0.83
Holdemanella	core	CD&control&UC	0.346	0.596	0.937	0.86	0.78	1
Haemophilus	core	CD&control&UC	1.072	1.166	1.123	1	1	1
Granulicatella	core	CD&control&UC	0.46	0.42	0.35	0.93	1	1
Gemella	core	CD&control&UC	0.677	0.676	0.577	1	1	1
GCA900066575	core	CD&control&UC	0.225	0.384	0.08	0.71	0.89	0.5
Fusobacterium	core	CD&control&UC	1.12	0.648	1.012	1	1	1
Fusicatenibacter	core	CD&control&UC	0.498	0.589	0.745	1	1	1
Flavonifractor	core	CD&control&UC	0.321	0.233	0.41	0.79	0.78	1
Finegoldia	core	CD&control&UC	0.442	0.526	0.275	0.93	1	1
Faecalibacterium	core	CD&control&UC	2.481	2.514	3.91	1	1	1
Ezakiella	core	CD&control&UC	0.358	0.28	0.207	0.93	0.89	1
Eubacterium_ventriosum_group	core	CD&control&UC	0.104	0.143	0.077	0.5	0.67	0.5
Eubacterium_hallii_group	core	CD&control&UC	0.216	0.361	0.263	0.86	1	1
Eubacterium_eligens_group	core	CD&control&UC	0.286	0.313	0.632	0.79	1	1
Eubacterium_coprostanoligenes_group	core	CD&control&UC	0.436	0.398	0.342	0.93	0.78	1
EscherichiaShigella	core	CD&control&UC	1.486	1.552	1.377	1	1	1
Erysipelotrichaceae_UCG003	core	CD&control&UC	0.776	0.699	0.755	1	1	1
Erysipelatoclostridium	core	CD&control&UC	0.186	0.296	0.198	0.64	0.78	0.83
Enterococcus	core	CD&control&UC	0.639	0.199	0.757	0.71	0.44	1
Enhydrobacter	core	CD&control&UC	0.214	0.187	0.275	0.86	0.67	1
Eggerthella	core	CD&control&UC	0.079	0.088	0.127	0.5	0.56	0.83
Dorea	core	CD&control&UC	0.709	1.098	0.673	1	1	1
Dialister	core	CD&control&UC	0.488	0.182	0.31	1	0.78	1
Corynebacterium_1	core	CD&control&UC	0.71	0.64	0.548	1	1	1
Corynebacterium	core	CD&control&UC	1.059	0.189	0.738	0.79	0.78	0.67
Coprococcus_3	core	CD&control&UC	0.371	0.504	0.493	1	1	1
Coprococcus_1	core	CD&control&UC	0.344	0.369	0.33	0.93	1	1
Coprobacter	core	CD&control&UC	0.139	0.169	0.128	0.79	0.56	0.83
Collinsella	core	CD&control&UC	0.256	0.351	0.487	0.93	1	1
Clostridium_sensu_stricto_1	core	CD&control&UC	0.664	0.31	0.89	1	0.89	1
Cloacibacterium	core	CD&control&UC	1.009	0.129	0.95	0.79	0.78	1
Christensenellaceae_R7_group	core	CD&control&UC	0.256	0.426	0.182	0.93	1	0.83
Catenibacterium	core	CD&control&UC	0.641	0.726	1.923	1	1	1
Campylobacter	core	CD&control&UC	0.143	0.159	0.233	0.57	0.67	0.83
CAG56	core	CD&control&UC	0.194	0.423	0.165	0.79	1	0.83
Butyricicoccus	core	CD&control&UC	0.309	0.433	0.443	0.86	1	1
Brevundimonas	core	CD&control&UC	0.802	0.179	1.285	0.64	0.78	0.83
Blautia	core	CD&control&UC	1.035	1.042	1.227	1	1	1
Bilophila	core	CD&control&UC	0.31	0.612	0.14	0.86	1	1
Bifidobacterium	core	CD&control&UC	0.754	0.563	1.123	1	1	1
Bergeyella	core	CD&control&UC	0.154	0.142	0.105	0.79	0.44	0.83
Barnesiella	core	CD&control&UC	0.404	0.851	0.21	0.93	1	1
Bacteroides	core	CD&control&UC	3.204	3.154	2.773	1	1	1
Bacillus	core	CD&control&UC	0.79	0.248	0.818	0.93	0.78	0.83
Azospirillum_sp._47_25	core	CD&control&UC	0.315	0.128	0.167	0.64	0.56	0.83
Atopobium	core	CD&control&UC	0.244	0.311	0.175	0.79	0.67	0.83
Anaerostipes	core	CD&control&UC	0.669	0.451	1.293	1	1	1
Anaerococcus	core	CD&control&UC	0.851	0.652	0.823	1	0.89	1
AllorhizobiumNeorhizobiumPararhizobiumRhizobium	core	CD&control&UC	0.264	0.2	0.237	0.71	0.56	1
Alloprevotella	core	CD&control&UC	0.504	0.857	0.288	0.93	1	1
Alistipes	core	CD&control&UC	0.812	1.661	0.567	1	1	1
Agathobacter	core	CD&control&UC	0.692	0.973	0.523	1	1	1
Adhaeribacter	core	CD&control&UC	0.12	0.241	0.142	0.71	0.67	0.83
Actinomyces	core	CD&control&UC	0.205	0.308	0.158	0.79	1	1
Acinetobacter	core	CD&control&UC	0.699	0.629	0.56	1	1	1
Abiotrophia	core	CD&control&UC	0.233	0.312	0.138	0.86	1	0.83
Zoogloea	pan	CD&UC	0.226	0	0.698	0.57	0	0.67
Weissella	pan	CD&UC	0.146	0	0.133	0.57	0	0.67
Tyzzerella_4	pan	CD&UC	0.319	0	0.35	0.71	0	0.83
Thermicanus	pan	CD&UC	0.424	0	0.473	0.64	0	0.83
Tepidiphilus	pan	CD&UC	0.223	0.021	0.167	0.64	0.11	0.67
Tepidimonas	pan	CD&UC	0.277	0.039	0.29	0.79	0.22	0.83
Sphingobium	pan	CD&UC	0.272	0.039	0.36	0.64	0.22	0.67
Sphingobacterium	pan	CD&UC	0.159	0.013	0.268	0.57	0.11	1
Sellimonas	pan	CD&UC	0.159	0.019	0.257	0.79	0.11	0.67
Rikenella	pan	CD&UC	0.229	0	0.14	0.57	0	0.67
Ralstonia	pan	CD&UC	0.109	0.03	0.135	0.57	0.22	0.5
Pseudoxanthomonas	pan	CD&UC	0.151	0	0.232	0.64	0	0.67
Proteus	pan	CD&UC	0.088	0.028	0.072	0.57	0.22	0.5
Proteiniphilum	pan	CD&UC	0.279	0	0.253	0.57	0	0.83
Pedobacter	pan	CD&UC	0.064	0.023	0.145	0.64	0.11	0.67
Novosphingobium	pan	CD&UC	0.159	0	0.162	0.5	0	0.67
Nocardioides	pan	CD&UC	0.156	0.023	0.297	0.64	0.11	0.67
Morganella	pan	CD&UC	0.269	0	0.33	0.64	0	0.83
Moheibacter	pan	CD&UC	0.266	0.009	0.297	0.57	0.11	0.67
Megasphaera	pan	CD&UC	0.148	0.132	0.048	0.57	0.11	0.5
Lysobacter	pan	CD&UC	0.475	0.023	0.685	0.64	0.11	0.67
Leuconostoc	pan	CD&UC	0.249	0.091	0.095	0.86	0.33	0.5
Halomonas	pan	CD&UC	0.079	0.031	0.065	0.5	0.22	0.5
Georgenia	pan	CD&UC	0.121	0	0.125	0.57	0	0.67
Geobacillus	pan	CD&UC	0.775	0.159	0.852	0.86	0.33	0.83
Fournierella	pan	CD&UC	0.172	0.107	0.195	0.64	0.33	0.67
Faecalitalea	pan	CD&UC	0.238	0.074	0.208	0.79	0.33	1
Ethanoligenens	pan	CD&UC	0.335	0	0.203	0.64	0	0.67
Eisenbergiella	pan	CD&UC	0.125	0.051	0.098	0.5	0.33	0.67
Dysgonomonas	pan	CD&UC	0.133	0	0.063	0.57	0	0.5
Desemzia	pan	CD&UC	0.099	0	0.055	0.43	0	0.5
Delftia	pan	CD&UC	0.163	0.058	0.237	0.57	0.33	0.83
Clostridium_innocuum_group	pan	CD&UC	0.176	0.033	0.167	0.71	0.33	0.83
Caldibacillus	pan	CD&UC	0.235	0	0.145	0.57	0	0.67
Brevibacillus	pan	CD&UC	0.495	0.107	0.717	0.64	0.22	1
Brachybacterium	pan	CD&UC	0.102	0.074	0.118	0.64	0.33	0.67
Atopostipes	pan	CD&UC	0.246	0.019	0.27	0.71	0.22	0.83
Anoxybacillus	pan	CD&UC	0.394	0	0.437	0.71	0	0.67
Acidaminococcus	pan	CD&UC	0.224	0.026	0.082	0.71	0.11	0.5
Achromobacter	pan	CD&UC	0.081	0.058	0.072	0.5	0.33	0.67
Victivallis	unique	control	0.021	0.124	0.023	0.07	0.56	0.17
Turicibacter	unique	control	0.033	0.112	0.048	0.14	0.56	0.17
Ruminococcaceae_UCG010	unique	control	0	0.106	0	0	0.44	0
Ruminiclostridium_6	unique	control	0.049	0.232	0	0.21	0.89	0
Phreatobacter	unique	control	0.086	0.389	0	0.29	0.67	0
Peptococcus	unique	control	0.067	0.106	0.013	0.21	0.44	0.17
Paraprevotella	unique	control	0.054	0.207	0.018	0.36	0.89	0.33
Mitsuokella	unique	control	0.115	0.133	0.032	0.29	0.44	0.33
Methylobacterium	unique	control	0.042	0.09	0	0.14	0.44	0
Methanobrevibacter	unique	control	0.071	0.192	0	0.21	0.44	0
Lachnospiraceae_FCS020_group	unique	control	0.124	0.233	0.045	0.29	0.67	0.17
Holdemania	unique	control	0.066	0.104	0.025	0.36	0.56	0.33
gut_metagenome	unique	control	0.049	0.588	0.035	0.29	0.89	0.17
Gardnerella	unique	control	0.131	0.313	0.12	0.29	0.67	0.33
Family_XIII_AD3011_group	unique	control	0.038	0.1	0.033	0.21	0.44	0.33
Eubacterium_ruminantium_group	unique	control	0.02	0.222	0	0.07	0.78	0
Desulfovibrio	unique	control	0.075	0.359	0.013	0.14	0.78	0.17
Coprococcus_2	unique	control	0.053	0.099	0.015	0.29	0.56	0.17
Capnocytophaga	unique	control	0.053	0.088	0.027	0.29	0.56	0.17
Bacteroides_pectinophilus_group	unique	control	0	0.137	0	0	0.56	0
Ruminococcaceae_UCG013	pan	control&UC	0.046	0.162	0.058	0.36	0.89	0.67
Merdibacter	pan	control&UC	0.108	0.233	0.167	0.36	0.56	0.67
Leptotrichia	pan	control&UC	0.061	0.081	0.1	0.29	0.56	0.5
Lachnospiraceae_ND3007_group	pan	control&UC	0.042	0.178	0.1	0.21	0.89	0.5
Eubacterium_nodatum_group	pan	control&UC	0.076	0.09	0.063	0.36	0.56	0.5
Akkermansia	pan	control&UC	0.089	0.168	0.072	0.36	0.56	0.67
Aeromonas	pan	control&UC	0.052	0.064	0.14	0.29	0.44	0.67
Streptomyces	unique	UC	0.076	0	0.052	0.36	0	0.67
Streptobacillus	unique	UC	0.059	0	0.06	0.29	0	0.5
Paeniclostridium	unique	UC	0.044	0	0.162	0.36	0	0.67
Aeribacillus	unique	UC	0.11	0	0.06	0.36	0	0.5
