# Supplementary material for: The Interplay between Mucosal Microbiota Composition and Host Gene-Expression is Linked with Infliximab Response in Inflammatory Bowel Diseases
Source: Microorganisms. 2020 Mar 20;8(3):438. doi: 10.3390/microorganisms8030438 (PMC7143962; doi:10.3390/microorganisms8030438)
Supplement: Supplementary file 1 [file microorganisms-08-00438-s001.zip › microorganisms-745774-si/Suppdataset2.xlsx]

## Sheet: overview
A complete list of the genera depicted in the Venn diagram of FIGURE 5C. These are the genera that are constantly present (core microbiome) in the samples of the 3 groups versus those found only in responders, non-responders and at baseline (before initiation of treatment).

## Sheet: details
Taxa	type	details	CD_NONR.abu	CD_PRE.abu	CD_R.abu	CD_NONR.occ	CD_PRE.occ	CD_R.occ
Peptococcus	unique	CD_NONR	0.154	0.094	0.02	0.6	0.3	0.2
Oribacterium	unique	CD_NONR	0.056	0.062	0.036	0.4	0.3	0.2
Mitsuokella	unique	CD_NONR	0.048	0.155	0.03	0.4	0.3	0.2
Facklamia	unique	CD_NONR	0.078	0.031	0.038	0.4	0.2	0.2
Eubacterium_ruminantium_group	unique	CD_NONR	0.102	0.028	0.13	0.4	0.1	0.2
Eisenbergiella	unique	CD_NONR	0.102	0.116	0.028	0.4	0.3	0.2
Cardiobacterium	unique	CD_NONR	0.19	0.042	0	0.6	0.2	0
Capnocytophaga	unique	CD_NONR	0.138	0.057	0.042	0.4	0.3	0.2
Akkermansia	unique	CD_NONR	0.096	0.065	0.034	0.4	0.3	0.2
Aerococcus	unique	CD_NONR	0.046	0.058	0.076	0.4	0.2	0.2
Actinobacillus	unique	CD_NONR	0.276	0.087	0.088	0.8	0.3	0.2
Tyzzerella_4	pan	CD_NONR&CD_PRE	0.242	0.225	0	0.6	0.6	0
Tepidimonas	pan	CD_NONR&CD_PRE	0.096	0.224	0.05	0.4	0.7	0.2
Sphingobium	pan	CD_NONR&CD_PRE	0.06	0.202	0.02	0.4	0.5	0.2
Senegalimassilia	pan	CD_NONR&CD_PRE	0.076	0.088	0	0.4	0.4	0
Sellimonas	pan	CD_NONR&CD_PRE	0.182	0.14	0	0.6	0.7	0
Proteus	pan	CD_NONR&CD_PRE	0.922	0.048	0.02	0.6	0.4	0.2
Prevotella_2	pan	CD_NONR&CD_PRE	0.13	0.192	0.034	0.6	0.5	0.2
Nosocomiicoccus	pan	CD_NONR&CD_PRE	0.118	0.185	0.086	0.6	0.8	0.2
Lactococcus	pan	CD_NONR&CD_PRE	0.16	0.15	0.072	0.6	0.6	0.2
Hungatella	pan	CD_NONR&CD_PRE	0.082	0.182	0.096	0.4	0.5	0.2
Georgenia	pan	CD_NONR&CD_PRE	0.07	0.139	0	0.4	0.5	0
GCA900066575	pan	CD_NONR&CD_PRE	0.096	0.22	0.044	0.4	0.6	0.2
Enterococcus	pan	CD_NONR&CD_PRE	0.772	0.631	0.07	0.8	0.6	0.2
Campylobacter	pan	CD_NONR&CD_PRE	0.196	0.114	0.02	0.6	0.5	0.2
Bergeyella	pan	CD_NONR&CD_PRE	0.102	0.152	0	0.4	0.8	0
Azospirillum_sp._47_25	pan	CD_NONR&CD_PRE	0.08	0.2	0.202	0.6	0.5	0.2
Acidaminococcus	pan	CD_NONR&CD_PRE	0.264	0.189	0	0.4	0.6	0
Achromobacter	pan	CD_NONR&CD_PRE	0.084	0.064	0	0.4	0.5	0
Veillonella	core	CD_NONR&CD_PRE&CD_R	0.446	0.297	0.342	1	1	1
uncultured_bacterium	core	CD_NONR&CD_PRE&CD_R	0.228	0.58	0.092	0.6	0.8	0.6
uncultured	core	CD_NONR&CD_PRE&CD_R	0.41	0.612	0.472	1	1	1
Unclassified	core	CD_NONR&CD_PRE&CD_R	3.764	4.177	3.074	1	1	1
Tyzzerella	core	CD_NONR&CD_PRE&CD_R	0.142	0.295	0.104	0.4	0.5	0.6
Sutterella	core	CD_NONR&CD_PRE&CD_R	1.376	1.142	1.438	1	1	1
Subdoligranulum	core	CD_NONR&CD_PRE&CD_R	0.734	0.65	0.984	1	0.9	1
Streptococcus	core	CD_NONR&CD_PRE&CD_R	1.676	1.733	1.14	1	1	1
Stenotrophomonas	core	CD_NONR&CD_PRE&CD_R	0.606	0.138	0.356	0.8	0.5	1
Staphylococcus	core	CD_NONR&CD_PRE&CD_R	1.294	1.687	0.9	1	1	1
Sphingomonas	core	CD_NONR&CD_PRE&CD_R	0.41	0.172	0.174	1	0.5	0.8
Sphingobacterium	core	CD_NONR&CD_PRE&CD_R	0.108	0.159	0.082	0.6	0.4	0.4
Ruminococcus_torques_group	core	CD_NONR&CD_PRE&CD_R	0.796	1.316	1.294	1	1	1
Ruminococcus_gnavus_group	core	CD_NONR&CD_PRE&CD_R	1.326	0.492	0.916	1	1	1
Ruminococcus_gauvreauii_group	core	CD_NONR&CD_PRE&CD_R	0.302	0.164	0.206	0.8	0.5	0.6
Ruminococcus_2	core	CD_NONR&CD_PRE&CD_R	0.792	0.601	0.674	1	1	1
Ruminococcus_1	core	CD_NONR&CD_PRE&CD_R	0.85	0.183	1.118	1	0.7	1
Ruminococcaceae_UCG014	core	CD_NONR&CD_PRE&CD_R	0.414	0.279	0.274	0.8	1	0.8
Ruminococcaceae_UCG005	core	CD_NONR&CD_PRE&CD_R	0.344	0.317	0.312	1	0.8	0.8
Ruminococcaceae_UCG004	core	CD_NONR&CD_PRE&CD_R	0.108	0.114	0.156	0.4	0.5	0.6
Ruminococcaceae_UCG003	core	CD_NONR&CD_PRE&CD_R	0.158	0.207	0.274	0.4	0.8	1
Ruminococcaceae_UCG002	core	CD_NONR&CD_PRE&CD_R	0.424	0.612	0.748	0.8	1	1
Ruminococcaceae_NK4A214_group	core	CD_NONR&CD_PRE&CD_R	0.232	0.205	0.228	0.6	0.8	0.6
Ruminiclostridium_9	core	CD_NONR&CD_PRE&CD_R	0.446	0.263	0.34	1	0.6	1
Ruminiclostridium_5	core	CD_NONR&CD_PRE&CD_R	0.352	0.275	0.274	1	0.8	0.8
Rothia	core	CD_NONR&CD_PRE&CD_R	0.72	0.525	0.33	1	1	1
Roseburia	core	CD_NONR&CD_PRE&CD_R	1.174	1.253	1.042	1	0.9	1
Romboutsia	core	CD_NONR&CD_PRE&CD_R	0.156	0.17	0.448	0.4	0.6	1
Psychrobacter	core	CD_NONR&CD_PRE&CD_R	0.114	0.066	0.152	0.6	0.4	0.4
Pseudomonas	core	CD_NONR&CD_PRE&CD_R	1.288	1.06	1.13	1	1	1
Prevotella_9	core	CD_NONR&CD_PRE&CD_R	0.17	0.388	0.302	0.8	0.9	0.8
Prevotella_7	core	CD_NONR&CD_PRE&CD_R	0.328	0.256	0.246	0.6	0.8	1
Prevotella	core	CD_NONR&CD_PRE&CD_R	0.372	0.207	0.102	1	0.9	0.4
Porphyromonas	core	CD_NONR&CD_PRE&CD_R	0.44	0.249	0.176	1	0.9	0.8
Phreatobacter	core	CD_NONR&CD_PRE&CD_R	0.186	0.12	0.252	0.6	0.4	0.4
Phascolarctobacterium	core	CD_NONR&CD_PRE&CD_R	0.1	0.214	0.246	0.6	0.8	0.6
Peptoniphilus	core	CD_NONR&CD_PRE&CD_R	0.254	0.435	0.256	0.6	0.9	0.6
Parvimonas	core	CD_NONR&CD_PRE&CD_R	0.35	0.128	0.174	0.8	0.7	0.6
Parasutterella	core	CD_NONR&CD_PRE&CD_R	0.492	0.26	0.644	0.8	0.9	1
Paracoccus	core	CD_NONR&CD_PRE&CD_R	0.328	0.171	0.19	0.8	0.7	0.4
Parabacteroides	core	CD_NONR&CD_PRE&CD_R	0.796	0.858	0.958	1	1	1
Paenibacillus	core	CD_NONR&CD_PRE&CD_R	0.18	0.358	0.218	0.6	0.7	0.6
Oscillibacter	core	CD_NONR&CD_PRE&CD_R	0.194	0.17	0.16	0.8	0.6	0.6
Odoribacter	core	CD_NONR&CD_PRE&CD_R	0.274	0.398	0.378	0.6	0.9	1
Neisseria	core	CD_NONR&CD_PRE&CD_R	0.908	0.451	0.362	1	0.9	1
Negativibacillus	core	CD_NONR&CD_PRE&CD_R	0.438	0.253	0.144	1	0.7	0.6
Micrococcus	core	CD_NONR&CD_PRE&CD_R	0.182	0.265	0.252	0.6	0.7	0.6
Megasphaera	core	CD_NONR&CD_PRE&CD_R	0.138	0.187	0.158	0.4	0.6	0.6
Massilia	core	CD_NONR&CD_PRE&CD_R	0.73	0.253	0.376	1	0.7	1
Leuconostoc	core	CD_NONR&CD_PRE&CD_R	0.072	0.289	0.124	0.4	0.8	0.4
Lawsonella	core	CD_NONR&CD_PRE&CD_R	0.29	0.294	0.126	1	0.8	0.8
Lautropia	core	CD_NONR&CD_PRE&CD_R	0.322	0.086	0.14	0.4	0.4	0.8
Lactobacillus	core	CD_NONR&CD_PRE&CD_R	0.764	0.649	0.438	1	1	1
Lachnospiraceae_UCG010	core	CD_NONR&CD_PRE&CD_R	0.41	0.44	0.34	1	1	0.8
Lachnospiraceae_UCG004	core	CD_NONR&CD_PRE&CD_R	0.232	0.521	0.376	0.6	0.9	0.8
Lachnospiraceae_NK4A136_group	core	CD_NONR&CD_PRE&CD_R	0.168	0.231	0.302	0.4	0.7	0.8
Lachnospira	core	CD_NONR&CD_PRE&CD_R	0.442	0.328	0.884	0.8	0.9	1
Lachnoclostridium	core	CD_NONR&CD_PRE&CD_R	0.398	0.78	0.71	1	1	1
Kocuria	core	CD_NONR&CD_PRE&CD_R	0.466	0.24	0.366	1	0.7	0.8
Intestinibacter	core	CD_NONR&CD_PRE&CD_R	0.236	0.259	0.444	0.6	0.9	0.8
Holdemania	core	CD_NONR&CD_PRE&CD_R	0.098	0.088	0.06	0.4	0.4	0.4
Holdemanella	core	CD_NONR&CD_PRE&CD_R	0.168	0.358	0.116	0.6	0.8	0.4
Haemophilus	core	CD_NONR&CD_PRE&CD_R	1.142	1.122	0.722	1	1	1
gut_metagenome	core	CD_NONR&CD_PRE&CD_R	0.196	0.069	0.566	0.6	0.4	0.8
Granulicatella	core	CD_NONR&CD_PRE&CD_R	0.368	0.496	0.362	1	0.9	1
Geobacillus	core	CD_NONR&CD_PRE&CD_R	0.222	0.812	0.35	0.8	0.8	0.4
Gemella	core	CD_NONR&CD_PRE&CD_R	0.6	0.69	0.65	1	1	1
Gardnerella	core	CD_NONR&CD_PRE&CD_R	0.228	0.183	0.154	0.6	0.4	0.4
Fusobacterium	core	CD_NONR&CD_PRE&CD_R	1.198	1.019	0.45	1	1	1
Fusicatenibacter	core	CD_NONR&CD_PRE&CD_R	0.356	0.381	0.722	0.8	1	1
Flavonifractor	core	CD_NONR&CD_PRE&CD_R	0.416	0.293	0.244	0.8	0.7	0.8
Finegoldia	core	CD_NONR&CD_PRE&CD_R	0.486	0.5	0.292	1	0.9	0.6
Faecalitalea	core	CD_NONR&CD_PRE&CD_R	0.28	0.23	0.086	0.4	0.8	0.4
Faecalibacterium	core	CD_NONR&CD_PRE&CD_R	2.052	2.352	2.564	1	1	1
Ezakiella	core	CD_NONR&CD_PRE&CD_R	0.176	0.387	0.13	0.6	0.9	0.4
Eubacterium_ventriosum_group	core	CD_NONR&CD_PRE&CD_R	0.192	0.094	0.246	0.6	0.4	0.6
Eubacterium_hallii_group	core	CD_NONR&CD_PRE&CD_R	0.22	0.152	0.418	0.8	0.8	1
Eubacterium_eligens_group	core	CD_NONR&CD_PRE&CD_R	0.126	0.225	0.508	0.8	0.7	1
Eubacterium_coprostanoligenes_group	core	CD_NONR&CD_PRE&CD_R	0.678	0.498	0.494	1	0.9	1
EscherichiaShigella	core	CD_NONR&CD_PRE&CD_R	1.036	1.153	3.062	1	1	1
Erysipelotrichaceae_UCG003	core	CD_NONR&CD_PRE&CD_R	0.284	0.481	0.984	0.8	1	1
Erysipelatoclostridium	core	CD_NONR&CD_PRE&CD_R	0.364	0.114	0.41	0.8	0.5	1
Enhydrobacter	core	CD_NONR&CD_PRE&CD_R	0.344	0.203	0.14	1	0.8	0.6
Eggerthella	core	CD_NONR&CD_PRE&CD_R	0.148	0.087	0.124	0.6	0.5	0.6
Dorea	core	CD_NONR&CD_PRE&CD_R	0.672	0.72	0.882	1	1	0.8
Dialister	core	CD_NONR&CD_PRE&CD_R	0.508	0.503	0.2	1	1	0.6
Delftia	core	CD_NONR&CD_PRE&CD_R	0.158	0.136	0.142	0.4	0.5	0.6
Corynebacterium_1	core	CD_NONR&CD_PRE&CD_R	0.868	0.734	0.53	1	1	1
Corynebacterium	core	CD_NONR&CD_PRE&CD_R	0.502	1.003	0.124	0.8	0.7	0.6
Coprococcus_3	core	CD_NONR&CD_PRE&CD_R	0.304	0.364	0.544	0.8	1	1
Coprococcus_1	core	CD_NONR&CD_PRE&CD_R	0.214	0.366	0.24	0.8	0.9	1
Coprobacter	core	CD_NONR&CD_PRE&CD_R	0.086	0.131	0.08	0.4	0.7	0.6
Collinsella	core	CD_NONR&CD_PRE&CD_R	0.264	0.26	0.326	1	0.9	1
Clostridium_sensu_stricto_1	core	CD_NONR&CD_PRE&CD_R	0.372	0.588	0.504	1	1	1
Clostridium_innocuum_group	core	CD_NONR&CD_PRE&CD_R	0.12	0.133	0.246	0.6	0.6	0.8
Cloacibacterium	core	CD_NONR&CD_PRE&CD_R	0.496	1.061	0.35	0.8	0.7	0.8
Christensenellaceae_R7_group	core	CD_NONR&CD_PRE&CD_R	0.224	0.267	0.324	0.6	0.9	0.4
Catenibacterium	core	CD_NONR&CD_PRE&CD_R	0.276	0.617	0.848	0.6	1	1
CAG56	core	CD_NONR&CD_PRE&CD_R	0.19	0.132	0.184	0.8	0.7	0.8
Butyricimonas	core	CD_NONR&CD_PRE&CD_R	0.26	0.156	0.436	0.4	0.6	0.6
Butyricicoccus	core	CD_NONR&CD_PRE&CD_R	0.122	0.286	0.47	0.4	0.8	1
Blautia	core	CD_NONR&CD_PRE&CD_R	1.142	0.911	1.108	1	1	1
Bilophila	core	CD_NONR&CD_PRE&CD_R	0.188	0.263	0.288	0.6	0.8	0.8
Bifidobacterium	core	CD_NONR&CD_PRE&CD_R	0.646	0.809	0.9	1	1	1
Barnesiella	core	CD_NONR&CD_PRE&CD_R	0.51	0.359	0.38	1	0.9	1
Bacteroides	core	CD_NONR&CD_PRE&CD_R	2.376	3.219	3.512	1	1	1
Bacillus	core	CD_NONR&CD_PRE&CD_R	0.248	0.737	0.3	0.8	0.9	0.6
Atopostipes	core	CD_NONR&CD_PRE&CD_R	0.106	0.221	0.074	0.6	0.6	0.4
Atopobium	core	CD_NONR&CD_PRE&CD_R	0.326	0.278	0.188	0.8	0.7	0.8
Anaerostipes	core	CD_NONR&CD_PRE&CD_R	0.144	0.449	0.734	0.6	1	1
Anaerococcus	core	CD_NONR&CD_PRE&CD_R	0.754	0.815	0.546	1	1	1
AllorhizobiumNeorhizobiumPararhizobiumRhizobium	core	CD_NONR&CD_PRE&CD_R	0.41	0.255	0.282	0.6	0.6	0.8
Alloprevotella	core	CD_NONR&CD_PRE&CD_R	0.492	0.471	0.17	0.8	0.9	0.6
Alistipes	core	CD_NONR&CD_PRE&CD_R	1.488	0.907	0.86	1	1	1
Agathobacter	core	CD_NONR&CD_PRE&CD_R	0.82	0.83	1.118	1	1	1
Adhaeribacter	core	CD_NONR&CD_PRE&CD_R	0.142	0.116	0.28	0.4	0.6	0.6
Actinomyces	core	CD_NONR&CD_PRE&CD_R	0.472	0.197	0.35	1	0.7	1
Acinetobacter	core	CD_NONR&CD_PRE&CD_R	2.002	0.773	0.97	1	1	1
Abiotrophia	core	CD_NONR&CD_PRE&CD_R	0.47	0.237	0.238	1	0.8	0.8
Turicibacter	pan	CD_NONR&CD_R	0.218	0.046	0.06	0.6	0.2	0.4
Ruminococcaceae_UCG013	pan	CD_NONR&CD_R	0.116	0.051	0.11	0.4	0.3	0.8
Ruminococcaceae_UCG010	pan	CD_NONR&CD_R	0.112	0	0.094	0.4	0	0.4
Ruminiclostridium_6	pan	CD_NONR&CD_R	0.284	0.069	0.154	0.6	0.3	0.4
Rubrobacter	pan	CD_NONR&CD_R	0.058	0	0.098	0.4	0	0.6
Roseomonas	pan	CD_NONR&CD_R	0.124	0.017	0.084	0.6	0.1	0.4
Methylobacterium	pan	CD_NONR&CD_R	0.08	0.052	0.072	0.6	0.1	0.6
Merdibacter	pan	CD_NONR&CD_R	0.33	0.126	0.05	0.8	0.3	0.4
Leptotrichia	pan	CD_NONR&CD_R	0.088	0.07	0.074	0.4	0.3	0.4
Lachnospiraceae_ND3007_group	pan	CD_NONR&CD_R	0.118	0.059	0.12	0.4	0.3	0.6
Glutamicibacter	pan	CD_NONR&CD_R	0.196	0.014	0.334	0.4	0.1	0.6
Family_XIII_AD3011_group	pan	CD_NONR&CD_R	0.112	0.03	0.182	0.6	0.2	0.6
Exiguobacterium	pan	CD_NONR&CD_R	0.672	0.02	0.202	0.4	0.1	0.6
Eubacterium_nodatum_group	pan	CD_NONR&CD_R	0.116	0.068	0.126	0.4	0.3	0.6
Desulfovibrio	pan	CD_NONR&CD_R	0.05	0.105	0.346	0.4	0.2	0.6
Zoogloea	unique	CD_PRE	0	0.175	0	0	0.4	0
Weissella	unique	CD_PRE	0.024	0.142	0.022	0.2	0.4	0.2
UBA1819	unique	CD_PRE	0.048	0.144	0.048	0.2	0.6	0.2
Thermicanus	unique	CD_PRE	0.028	0.394	0.026	0.2	0.5	0.2
Tepidiphilus	unique	CD_PRE	0.032	0.2	0.028	0.2	0.5	0.2
Rikenella	unique	CD_PRE	0	0.209	0	0	0.4	0
Pseudoxanthomonas	unique	CD_PRE	0.018	0.134	0	0.2	0.5	0
Proteiniphilum	unique	CD_PRE	0.03	0.191	0	0.2	0.4	0
Pedobacter	unique	CD_PRE	0	0.053	0.094	0	0.5	0.2
Morganella	unique	CD_PRE	0.092	0.146	0	0.2	0.5	0
Moheibacter	unique	CD_PRE	0.044	0.266	0	0.2	0.4	0
metagenome	unique	CD_PRE	0.022	0.098	0.024	0.2	0.4	0.2
Lysobacter	unique	CD_PRE	0	0.351	0	0	0.5	0
Gluconobacter	unique	CD_PRE	0.054	0.103	0.064	0.2	0.4	0.2
Fournierella	unique	CD_PRE	0	0.146	0.022	0	0.5	0.2
Ethanoligenens	unique	CD_PRE	0.038	0.356	0	0.2	0.5	0
Dysgonomonas	unique	CD_PRE	0	0.06	0	0	0.4	0
Caldibacillus	unique	CD_PRE	0	0.25	0.13	0	0.4	0.2
Brevundimonas	unique	CD_PRE	0.084	0.577	0.04	0.2	0.5	0.2
Allisonella	unique	CD_PRE	0	0.108	0.086	0	0.5	0.2
Solobacterium	pan	CD_PRE&CD_R	0.112	0.071	0.128	0.2	0.4	0.6
Ralstonia	pan	CD_PRE&CD_R	0.044	0.091	0.218	0.2	0.4	1
Nocardioides	pan	CD_PRE&CD_R	0.04	0.122	0.114	0.2	0.5	0.6
Coprococcus_2	pan	CD_PRE&CD_R	0.044	0.074	0.088	0.2	0.4	0.4
Brevibacillus	pan	CD_PRE&CD_R	0	0.396	0.042	0	0.5	0.4
Brachybacterium	pan	CD_PRE&CD_R	0.022	0.117	0.116	0.2	0.6	0.4
Anoxybacillus	pan	CD_PRE&CD_R	0.082	0.407	0.254	0.2	0.6	0.4
Rhodococcus	unique	CD_R	0	0	0.582	0	0	0.4
Paraprevotella	unique	CD_R	0.03	0.056	0.208	0.2	0.2	0.4
Methanobrevibacter	unique	CD_R	0.218	0.099	0.156	0.2	0.3	0.4
Lachnospiraceae_FCS020_group	unique	CD_R	0.044	0.162	0.158	0.2	0.3	0.6
Eubacterium_xylanophilum_group	unique	CD_R	0.094	0	0.108	0.2	0	0.4
