# Supplementary material for: The Interplay between Mucosal Microbiota Composition and Host Gene-Expression is Linked with Infliximab Response in Inflammatory Bowel Diseases
Source: Microorganisms. 2020 Mar 20;8(3):438. doi: 10.3390/microorganisms8030438 (PMC7143962; doi:10.3390/microorganisms8030438)
Supplement: Supplementary file 1 [file microorganisms-08-00438-s001.zip › microorganisms-745774-si/Suppdataset3.xlsx]

## Sheet: overview
A complete list of the genera depicted in the Venn diagram of SUPPLEMENTARY FIGURE 2C. These are the genera that are constantly present (core microbiome) in the samples of the 3 groups versus those found only in UC responders, non-responders and before treatment.

## Sheet: details
Taxa	type	details	UC_NONR.abu	UC_PRE.abu	UC_R.abu	UC_NONR.occ	UC_PRE.occ	UC_R.occ
Sneathia	unique	UC_NONR	0.035	0	0	0.5	0	0
Roseomonas	unique	UC_NONR	0.35	0	0	0.5	0	0
Paraprevotella	unique	UC_NONR	0.11	0.01	0	0.5	0.25	0
Ochrobactrum	unique	UC_NONR	0.37	0.08	0	0.5	0.25	0
Methylobacterium	unique	UC_NONR	0.425	0	0	0.5	0	0
Gallicola	unique	UC_NONR	0.12	0.028	0	0.5	0.25	0
Eubacterium_xylanophilum_group	unique	UC_NONR	0.075	0.048	0	0.5	0.25	0
Eremococcus	unique	UC_NONR	0.385	0	0	0.5	0	0
uncultured_bacterium	pan	UC_NONR&UC_PRE	0.24	0.12	0	0.5	1	0
Thermicanus	pan	UC_NONR&UC_PRE	0.23	0.538	0	0.5	0.75	0
Ruminococcaceae_UCG003	pan	UC_NONR&UC_PRE	0.27	0.145	0	0.5	0.75	0
Romboutsia	pan	UC_NONR&UC_PRE	0.18	0.25	0	0.5	0.75	0
Pseudoxanthomonas	pan	UC_NONR&UC_PRE	0.17	0.258	0	0.5	0.5	0
Paenibacillus	pan	UC_NONR&UC_PRE	0.33	0.493	0	1	0.75	0
Nocardioides	pan	UC_NONR&UC_PRE	0.34	0.178	0	0.5	0.5	0
Moheibacter	pan	UC_NONR&UC_PRE	0.36	0.337	0	0.5	0.5	0
Massilia	pan	UC_NONR&UC_PRE	0.175	0.198	0	1	1	0
Lactococcus	pan	UC_NONR&UC_PRE	0.14	0.138	0	0.5	0.75	0
Kocuria	pan	UC_NONR&UC_PRE	0.485	0.15	0	0.5	0.75	0
Georgenia	pan	UC_NONR&UC_PRE	0.06	0.13	0	0.5	0.5	0
Geobacillus	pan	UC_NONR&UC_PRE	0.205	1.002	0	0.5	0.75	0
Enterococcus	pan	UC_NONR&UC_PRE	0.795	0.835	0	1	1	0
Coprobacter	pan	UC_NONR&UC_PRE	0.025	0.155	0	0.5	0.75	0
Bacillus	pan	UC_NONR&UC_PRE	0.14	0.798	0	0.5	0.75	0
Atopostipes	pan	UC_NONR&UC_PRE	0.3	0.295	0	1	0.75	0
Anoxybacillus	pan	UC_NONR&UC_PRE	0.61	0.452	0	0.5	0.5	0
Aeromonas	pan	UC_NONR&UC_PRE	0.165	0.165	0	0.5	0.5	0
Veillonella	core	UC_NONR&UC_PRE&UC_R	0.255	0.26	1.055	1	0.75	1
uncultured	core	UC_NONR&UC_PRE&UC_R	0.615	0.548	0.825	1	1	1
Unclassified	core	UC_NONR&UC_PRE&UC_R	4.11	3.3	2.01	1	1	1
Tyzzerella	core	UC_NONR&UC_PRE&UC_R	0.095	0.275	1.065	1	0.75	1
Sutterella	core	UC_NONR&UC_PRE&UC_R	0.98	1.782	1.91	1	1	1
Subdoligranulum	core	UC_NONR&UC_PRE&UC_R	0.51	0.578	0.46	0.5	1	1
Streptococcus	core	UC_NONR&UC_PRE&UC_R	1.88	1.198	2.28	1	1	1
Stenotrophomonas	core	UC_NONR&UC_PRE&UC_R	0.59	0.225	0.16	1	1	0.5
Staphylococcus	core	UC_NONR&UC_PRE&UC_R	1.755	1.385	0.64	1	1	1
Sphingomonas	core	UC_NONR&UC_PRE&UC_R	1.375	0.202	0.065	0.5	0.75	0.5
Sphingobium	core	UC_NONR&UC_PRE&UC_R	0.275	0.33	0.075	0.5	0.5	0.5
Ruminococcus_torques_group	core	UC_NONR&UC_PRE&UC_R	0.38	0.968	3.125	1	1	1
Ruminococcus_gnavus_group	core	UC_NONR&UC_PRE&UC_R	0.095	0.328	0.94	0.5	0.75	1
Ruminococcus_gauvreauii_group	core	UC_NONR&UC_PRE&UC_R	0.185	0.208	0.07	0.5	1	0.5
Ruminococcus_2	core	UC_NONR&UC_PRE&UC_R	0.165	0.46	0.215	0.5	1	1
Ruminococcus_1	core	UC_NONR&UC_PRE&UC_R	0.125	0.12	0.15	1	0.75	1
Ruminococcaceae_UCG014	core	UC_NONR&UC_PRE&UC_R	0.195	0.158	0.135	0.5	0.75	1
Ruminococcaceae_UCG002	core	UC_NONR&UC_PRE&UC_R	0.465	0.34	0.21	0.5	1	1
Ruminococcaceae_NK4A214_group	core	UC_NONR&UC_PRE&UC_R	0.15	0.042	0.105	0.5	0.5	0.5
Ruminiclostridium_9	core	UC_NONR&UC_PRE&UC_R	0.38	0.162	0.32	0.5	0.75	1
Ruminiclostridium_5	core	UC_NONR&UC_PRE&UC_R	0.11	0.262	0.125	0.5	0.75	1
Rothia	core	UC_NONR&UC_PRE&UC_R	0.24	0.328	0.95	0.5	1	1
Roseburia	core	UC_NONR&UC_PRE&UC_R	1.105	1.49	3.895	1	1	1
Ralstonia	core	UC_NONR&UC_PRE&UC_R	0.4	0.202	0.05	1	0.75	0.5
Pseudomonas	core	UC_NONR&UC_PRE&UC_R	2.385	0.615	0.55	1	1	1
Prevotella_9	core	UC_NONR&UC_PRE&UC_R	0.245	0.14	0.42	0.5	0.75	1
Prevotella_7	core	UC_NONR&UC_PRE&UC_R	0.115	0.128	0.075	0.5	0.75	0.5
Prevotella_2	core	UC_NONR&UC_PRE&UC_R	0.06	0.075	0.115	0.5	0.5	1
Prevotella	core	UC_NONR&UC_PRE&UC_R	0.09	0.322	0.095	0.5	0.75	0.5
Porphyromonas	core	UC_NONR&UC_PRE&UC_R	0.55	0.175	0.075	1	1	1
Phascolarctobacterium	core	UC_NONR&UC_PRE&UC_R	0.19	0.268	0.325	0.5	1	1
Peptoniphilus	core	UC_NONR&UC_PRE&UC_R	0.385	0.532	0.245	0.5	1	1
Parasutterella	core	UC_NONR&UC_PRE&UC_R	0.58	0.33	0.13	0.5	1	1
Paracoccus	core	UC_NONR&UC_PRE&UC_R	0.075	0.218	0.045	0.5	0.75	0.5
Parabacteroides	core	UC_NONR&UC_PRE&UC_R	0.355	0.503	1.905	0.5	1	1
Oscillibacter	core	UC_NONR&UC_PRE&UC_R	0.12	0.11	0.17	0.5	0.5	1
Oribacterium	core	UC_NONR&UC_PRE&UC_R	0.13	0.05	0.12	0.5	0.5	1
Odoribacter	core	UC_NONR&UC_PRE&UC_R	0.125	0.215	0.045	0.5	1	0.5
Nosocomiicoccus	core	UC_NONR&UC_PRE&UC_R	0.135	0.06	0.035	0.5	0.5	0.5
Neisseria	core	UC_NONR&UC_PRE&UC_R	0.835	0.473	0.52	1	1	1
Negativibacillus	core	UC_NONR&UC_PRE&UC_R	0.035	0.113	0.365	0.5	0.5	1
Micrococcus	core	UC_NONR&UC_PRE&UC_R	0.14	0.208	0.09	0.5	0.75	0.5
Lawsonella	core	UC_NONR&UC_PRE&UC_R	0.25	0.2	0.125	0.5	0.75	1
Lactobacillus	core	UC_NONR&UC_PRE&UC_R	0.54	0.68	0.345	1	1	1
Lachnospiraceae_UCG010	core	UC_NONR&UC_PRE&UC_R	0.185	0.418	0.16	0.5	1	1
Lachnospiraceae_UCG004	core	UC_NONR&UC_PRE&UC_R	0.525	0.872	0.68	0.5	1	1
Lachnospiraceae_NK4A136_group	core	UC_NONR&UC_PRE&UC_R	0.1	0.3	0.815	0.5	0.75	1
Lachnospiraceae_ND3007_group	core	UC_NONR&UC_PRE&UC_R	0.13	0.125	0.215	0.5	0.5	1
Lachnospira	core	UC_NONR&UC_PRE&UC_R	0.155	0.36	0.17	0.5	1	1
Lachnoclostridium	core	UC_NONR&UC_PRE&UC_R	0.35	0.68	0.85	0.5	1	1
Hymenobacter	core	UC_NONR&UC_PRE&UC_R	0.44	0.073	0.08	0.5	0.5	1
Holdemanella	core	UC_NONR&UC_PRE&UC_R	0.57	0.86	0.09	0.5	1	0.5
Halomonas	core	UC_NONR&UC_PRE&UC_R	0.375	0.098	0.04	0.5	0.75	0.5
Haemophilus	core	UC_NONR&UC_PRE&UC_R	1.28	1.195	2.675	1	1	1
Granulicatella	core	UC_NONR&UC_PRE&UC_R	0.685	0.353	0.45	1	1	1
Gemella	core	UC_NONR&UC_PRE&UC_R	1.04	0.617	1.04	1	1	1
Gardnerella	core	UC_NONR&UC_PRE&UC_R	0.2	0.18	0.045	0.5	0.5	0.5
Fusobacterium	core	UC_NONR&UC_PRE&UC_R	0.79	1.137	0.545	1	1	1
Fusicatenibacter	core	UC_NONR&UC_PRE&UC_R	0.565	0.74	0.43	0.5	1	1
Flavonifractor	core	UC_NONR&UC_PRE&UC_R	0.04	0.428	0.315	0.5	1	1
Finegoldia	core	UC_NONR&UC_PRE&UC_R	0.685	0.3	0.175	1	1	1
Faecalibacterium	core	UC_NONR&UC_PRE&UC_R	2.525	3.502	3.32	1	1	1
Ezakiella	core	UC_NONR&UC_PRE&UC_R	0.245	0.21	0.065	0.5	1	0.5
Eubacterium_ventriosum_group	core	UC_NONR&UC_PRE&UC_R	0.1	0.055	0.15	0.5	0.5	1
Eubacterium_hallii_group	core	UC_NONR&UC_PRE&UC_R	0.225	0.242	0.31	0.5	1	1
Eubacterium_eligens_group	core	UC_NONR&UC_PRE&UC_R	0.425	0.52	0.18	0.5	1	1
Eubacterium_coprostanoligenes_group	core	UC_NONR&UC_PRE&UC_R	0.185	0.392	0.075	0.5	1	0.5
Ethanoligenens	core	UC_NONR&UC_PRE&UC_R	0.43	0.145	0.025	0.5	0.5	0.5
EscherichiaShigella	core	UC_NONR&UC_PRE&UC_R	0.555	1.453	0.29	1	1	1
Erysipelotrichaceae_UCG003	core	UC_NONR&UC_PRE&UC_R	0.12	0.48	0.295	0.5	1	1
Dorea	core	UC_NONR&UC_PRE&UC_R	0.745	0.64	1.245	1	1	1
Delftia	core	UC_NONR&UC_PRE&UC_R	0.575	0.258	0.115	0.5	0.75	0.5
Corynebacterium_1	core	UC_NONR&UC_PRE&UC_R	1.01	0.528	0.355	1	1	1
Corynebacterium	core	UC_NONR&UC_PRE&UC_R	0.445	0.633	0.035	1	0.5	0.5
Coprococcus_3	core	UC_NONR&UC_PRE&UC_R	0.295	0.445	0.375	0.5	1	1
Coprococcus_1	core	UC_NONR&UC_PRE&UC_R	0.165	0.332	0.125	0.5	1	1
Collinsella	core	UC_NONR&UC_PRE&UC_R	0.21	0.495	0.29	0.5	1	1
Clostridium_sensu_stricto_1	core	UC_NONR&UC_PRE&UC_R	0.305	1.087	0.15	1	1	1
Cloacibacterium	core	UC_NONR&UC_PRE&UC_R	0.925	0.96	0.11	1	1	1
Catenibacterium	core	UC_NONR&UC_PRE&UC_R	1	1.66	0.195	1	1	1
Campylobacter	core	UC_NONR&UC_PRE&UC_R	0.17	0.27	0.185	0.5	0.75	1
CAG56	core	UC_NONR&UC_PRE&UC_R	0.13	0.14	0.69	0.5	0.75	1
Butyricicoccus	core	UC_NONR&UC_PRE&UC_R	0.125	0.402	0.545	0.5	1	1
Brevundimonas	core	UC_NONR&UC_PRE&UC_R	0.445	1.232	0.06	1	0.75	0.5
Brevibacillus	core	UC_NONR&UC_PRE&UC_R	0.35	0.728	0.03	0.5	1	0.5
Blautia	core	UC_NONR&UC_PRE&UC_R	0.815	1.05	0.945	1	1	1
Bifidobacterium	core	UC_NONR&UC_PRE&UC_R	0.76	1.155	0.405	1	1	1
Bergeyella	core	UC_NONR&UC_PRE&UC_R	0.15	0.118	0.035	0.5	0.75	0.5
Barnesiella	core	UC_NONR&UC_PRE&UC_R	0.355	0.17	0.125	0.5	1	1
Bacteroides	core	UC_NONR&UC_PRE&UC_R	2.09	2.692	4.425	1	1	1
Atopobium	core	UC_NONR&UC_PRE&UC_R	0.26	0.182	0.06	0.5	0.75	0.5
Anaerostipes	core	UC_NONR&UC_PRE&UC_R	0.5	1.06	0.44	0.5	1	1
Anaerococcus	core	UC_NONR&UC_PRE&UC_R	1.045	0.898	0.315	1	1	1
AllorhizobiumNeorhizobiumPararhizobiumRhizobium	core	UC_NONR&UC_PRE&UC_R	0.11	0.255	0.05	0.5	1	0.5
Alloprevotella	core	UC_NONR&UC_PRE&UC_R	0.57	0.248	0.185	1	1	1
Alistipes	core	UC_NONR&UC_PRE&UC_R	0.865	0.59	0.34	1	1	1
Akkermansia	core	UC_NONR&UC_PRE&UC_R	0.065	0.08	0.04	0.5	0.5	0.5
Agathobacter	core	UC_NONR&UC_PRE&UC_R	0.71	0.578	1.24	1	1	1
Actinomyces	core	UC_NONR&UC_PRE&UC_R	0.725	0.155	0.29	1	1	1
Acinetobacter	core	UC_NONR&UC_PRE&UC_R	1.795	0.633	0.315	1	1	1
Abiotrophia	core	UC_NONR&UC_PRE&UC_R	0.79	0.15	0.205	1	0.75	1
Turicibacter	pan	UC_NONR&UC_R	0.085	0.072	0.085	0.5	0.25	1
Rubrobacter	pan	UC_NONR&UC_R	0.055	0	0.08	0.5	0	0.5
Rhodococcus	pan	UC_NONR&UC_R	0.335	0.032	0.04	0.5	0.25	0.5
Phreatobacter	pan	UC_NONR&UC_R	0.095	0	0.055	0.5	0	0.5
Leuconostoc	pan	UC_NONR&UC_R	0.1	0.075	0.035	0.5	0.25	0.5
Lachnospiraceae_FCS020_group	pan	UC_NONR&UC_R	0.145	0.068	0.07	0.5	0.25	0.5
Intestinimonas	pan	UC_NONR&UC_R	0.055	0	0.08	0.5	0	0.5
gut_metagenome	pan	UC_NONR&UC_R	0.035	0.052	0.045	0.5	0.25	0.5
Glutamicibacter	pan	UC_NONR&UC_R	0.435	0	0.125	1	0	0.5
GCA900066575	pan	UC_NONR&UC_R	0.16	0.032	0.09	0.5	0.25	1
Curtobacterium	pan	UC_NONR&UC_R	0.47	0	0.04	0.5	0	0.5
Coprococcus_2	pan	UC_NONR&UC_R	0.235	0.022	0.055	0.5	0.25	0.5
Cardiobacterium	pan	UC_NONR&UC_R	0.3	0.05	0.04	0.5	0.25	0.5
Actinoplanes	pan	UC_NONR&UC_R	0.88	0	0.03	0.5	0	0.5
Actinobacillus	pan	UC_NONR&UC_R	0.205	0.085	0.105	0.5	0.25	0.5
Zoogloea	unique	UC_PRE	0	0.89	0	0	0.5	0
Tepidiphilus	unique	UC_PRE	0	0.178	0	0	0.5	0
Tepidimonas	unique	UC_PRE	0	0.328	0	0	0.75	0
Streptomyces	unique	UC_PRE	0	0.04	0	0	0.5	0
Sphingobacterium	unique	UC_PRE	0	0.33	0	0	1	0
Rikenella	unique	UC_PRE	0	0.122	0	0	0.5	0
Proteus	unique	UC_PRE	0	0.082	0	0	0.5	0
Proteiniphilum	unique	UC_PRE	0	0.285	0	0	0.75	0
Pedobacter	unique	UC_PRE	0	0.057	0	0	0.5	0
Paeniclostridium	unique	UC_PRE	0	0.188	0	0	0.5	0
Novosphingobium	unique	UC_PRE	0	0.14	0	0	0.5	0
Morganella	unique	UC_PRE	0	0.372	0	0	0.75	0
Merdibacter	unique	UC_PRE	0	0.108	0	0	0.5	0
Megasphaera	unique	UC_PRE	0	0.058	0	0	0.5	0
Lysobacter	unique	UC_PRE	0	0.652	0	0	0.5	0
Lautropia	unique	UC_PRE	0	0.2	0	0	0.75	0
Hungatella	unique	UC_PRE	0	0.198	0	0	0.75	0
Faecalitalea	unique	UC_PRE	0	0.18	0	0	1	0
Eisenbergiella	unique	UC_PRE	0	0.062	0	0	0.5	0
Christensenellaceae_R7_group	unique	UC_PRE	0	0.19	0	0	0.75	0
Caldibacillus	unique	UC_PRE	0	0.105	0	0	0.5	0
Brachybacterium	unique	UC_PRE	0	0.075	0	0	0.5	0
Adhaeribacter	unique	UC_PRE	0	0.173	0	0	0.75	0
Achromobacter	unique	UC_PRE	0	0.06	0	0	0.5	0
Weissella	pan	UC_PRE&UC_R	0	0.122	0.07	0	0.5	0.5
UBA1819	pan	UC_PRE&UC_R	0	0.145	0.185	0	0.5	1
Tyzzerella_4	pan	UC_PRE&UC_R	0	0.368	0.045	0	0.75	0.5
Solobacterium	pan	UC_PRE&UC_R	0	0.148	0.1	0	0.75	0.5
Sellimonas	pan	UC_PRE&UC_R	0	0.298	0.135	0	0.5	1
Ruminococcaceae_UCG013	pan	UC_PRE&UC_R	0	0.045	0.2	0	0.5	1
Ruminococcaceae_UCG005	pan	UC_PRE&UC_R	0	0.115	0.03	0	0.75	0.5
Ruminococcaceae_UCG004	pan	UC_PRE&UC_R	0	0.108	0.03	0	0.75	0.5
Parvimonas	pan	UC_PRE&UC_R	0	0.242	0.115	0	1	1
Mitsuokella	pan	UC_PRE&UC_R	0	0.048	0.055	0	0.5	0.5
Leptotrichia	pan	UC_PRE&UC_R	0	0.075	0.15	0	0.5	0.5
Intestinibacter	pan	UC_PRE&UC_R	0	0.6	0.155	0	1	1
Fournierella	pan	UC_PRE&UC_R	0	0.103	0.04	0	0.5	0.5
Eubacterium_nodatum_group	pan	UC_PRE&UC_R	0	0.055	0.03	0	0.5	0.5
Erysipelatoclostridium	pan	UC_PRE&UC_R	0	0.158	1.315	0	0.75	1
Enhydrobacter	pan	UC_PRE&UC_R	0	0.275	0.13	0	1	1
Eggerthella	pan	UC_PRE&UC_R	0	0.105	0.065	0	0.75	0.5
Dialister	pan	UC_PRE&UC_R	0	0.342	0.2	0	1	1
Clostridium_innocuum_group	pan	UC_PRE&UC_R	0	0.145	0.13	0	0.75	1
Bilophila	pan	UC_PRE&UC_R	0	0.132	0.19	0	1	1
Azospirillum_sp._47_25	pan	UC_PRE&UC_R	0	0.125	0.16	0	0.75	1
Psychrobacter	unique	UC_R	0	0.022	0.055	0	0.25	0.5
Holdemania	unique	UC_R	0	0.025	0.055	0	0.25	0.5
Gluconobacter	unique	UC_R	0	0	0.055	0	0	0.5
Facklamia	unique	UC_R	0	0.028	0.06	0	0.25	0.5
Capnocytophaga	unique	UC_R	0	0	0.12	0	0	0.5
Butyricimonas	unique	UC_R	0	0.012	0.065	0	0.25	0.5
Aerococcus	unique	UC_R	0	0.035	0.025	0	0.25	0.5
