# Supplementary material for: The Interplay between Mucosal Microbiota Composition and Host Gene-Expression is Linked with Infliximab Response in Inflammatory Bowel Diseases
Source: Microorganisms. 2020 Mar 20;8(3):438. doi: 10.3390/microorganisms8030438 (PMC7143962; doi:10.3390/microorganisms8030438)
Supplement: Supplementary file 1 [file microorganisms-08-00438-s001.zip › microorganisms-745774-si/Suppdataset4.xlsx]

## Sheet: overview
A complete list of the genera depicted in the Venn diagram of FIGURE 6D. These are the genera that are constantly present (core microbiome) in the samples of the 2 groups versus those found exclusively in CD responders and non-responders to IFX treatment at baseline.

## Sheet: details
Taxa	type	details	CD_PRE_NONR.abu	CD_PRE_R.abu	CD_PRE_NONR.occ	CD_PRE_R.occ
Turicibacter	unique	CD_PRE_NONR	0.092	0	0.4	0
Stenotrophomonas	unique	CD_PRE_NONR	0.244	0.032	0.8	0.2
Senegalimassilia	unique	CD_PRE_NONR	0.134	0.042	0.6	0.2
Ruminiclostridium_6	unique	CD_PRE_NONR	0.138	0	0.6	0
Psychrobacter	unique	CD_PRE_NONR	0.104	0.028	0.6	0.2
Proteus	unique	CD_PRE_NONR	0.066	0.03	0.6	0.2
Phreatobacter	unique	CD_PRE_NONR	0.16	0.08	0.6	0.2
Peptococcus	unique	CD_PRE_NONR	0.146	0.042	0.4	0.2
Oscillospira	unique	CD_PRE_NONR	0.25	0	0.6	0
Merdibacter	unique	CD_PRE_NONR	0.228	0.024	0.4	0.2
Lachnospiraceae_ND3007_group	unique	CD_PRE_NONR	0.062	0.056	0.4	0.2
Lachnospiraceae_FCS020_group	unique	CD_PRE_NONR	0.324	0	0.6	0
Intestinimonas	unique	CD_PRE_NONR	0.09	0.018	0.4	0.2
gut_metagenome	unique	CD_PRE_NONR	0.138	0	0.8	0
Gluconobacter	unique	CD_PRE_NONR	0.15	0.056	0.6	0.2
Gardnerella	unique	CD_PRE_NONR	0.292	0.074	0.6	0.2
Family_XIII_AD3011_group	unique	CD_PRE_NONR	0.06	0	0.4	0
Eubacterium_ventriosum_group	unique	CD_PRE_NONR	0.162	0.026	0.6	0.2
Eubacterium_nodatum_group	unique	CD_PRE_NONR	0.118	0.018	0.4	0.2
Cupriavidus	unique	CD_PRE_NONR	0.184	0	0.6	0
Coprococcus_2	unique	CD_PRE_NONR	0.122	0.026	0.6	0.2
Cardiobacterium	unique	CD_PRE_NONR	0.084	0	0.4	0
Capnocytophaga	unique	CD_PRE_NONR	0.072	0.042	0.4	0.2
Veillonella	core	CD_PRE_NONR&CD_PRE_R	0.236	0.358	1	1
uncultured_bacterium	core	CD_PRE_NONR&CD_PRE_R	0.192	0.968	0.8	0.8
uncultured	core	CD_PRE_NONR&CD_PRE_R	0.684	0.54	1	1
Unclassified	core	CD_PRE_NONR&CD_PRE_R	4.112	4.242	1	1
UBA1819	core	CD_PRE_NONR&CD_PRE_R	0.148	0.14	0.6	0.6
Tyzzerella_4	core	CD_PRE_NONR&CD_PRE_R	0.238	0.212	0.4	0.8
Tyzzerella	core	CD_PRE_NONR&CD_PRE_R	0.104	0.486	0.4	0.6
Thermicanus	core	CD_PRE_NONR&CD_PRE_R	0.174	0.614	0.4	0.6
Tepidiphilus	core	CD_PRE_NONR&CD_PRE_R	0.138	0.262	0.4	0.6
Tepidimonas	core	CD_PRE_NONR&CD_PRE_R	0.17	0.278	0.8	0.6
Sutterella	core	CD_PRE_NONR&CD_PRE_R	1.288	0.996	1	1
Subdoligranulum	core	CD_PRE_NONR&CD_PRE_R	0.664	0.636	0.8	1
Streptococcus	core	CD_PRE_NONR&CD_PRE_R	1.416	2.05	1	1
Staphylococcus	core	CD_PRE_NONR&CD_PRE_R	1.534	1.84	1	1
Sphingomonas	core	CD_PRE_NONR&CD_PRE_R	0.188	0.156	0.6	0.4
Sphingobium	core	CD_PRE_NONR&CD_PRE_R	0.094	0.31	0.4	0.6
Solobacterium	core	CD_PRE_NONR&CD_PRE_R	0.046	0.096	0.4	0.4
Sellimonas	core	CD_PRE_NONR&CD_PRE_R	0.144	0.136	0.8	0.6
Ruminococcus_torques_group	core	CD_PRE_NONR&CD_PRE_R	1.26	1.372	1	1
Ruminococcus_gnavus_group	core	CD_PRE_NONR&CD_PRE_R	0.346	0.638	1	1
Ruminococcus_gauvreauii_group	core	CD_PRE_NONR&CD_PRE_R	0.248	0.08	0.6	0.4
Ruminococcus_2	core	CD_PRE_NONR&CD_PRE_R	0.89	0.312	1	1
Ruminococcus_1	core	CD_PRE_NONR&CD_PRE_R	0.148	0.218	0.6	0.8
Ruminococcaceae_UCG014	core	CD_PRE_NONR&CD_PRE_R	0.33	0.228	1	1
Ruminococcaceae_UCG005	core	CD_PRE_NONR&CD_PRE_R	0.35	0.284	0.8	0.8
Ruminococcaceae_UCG004	core	CD_PRE_NONR&CD_PRE_R	0.174	0.054	0.6	0.4
Ruminococcaceae_UCG003	core	CD_PRE_NONR&CD_PRE_R	0.148	0.266	0.8	0.8
Ruminococcaceae_UCG002	core	CD_PRE_NONR&CD_PRE_R	0.628	0.596	1	1
Ruminococcaceae_NK4A214_group	core	CD_PRE_NONR&CD_PRE_R	0.21	0.2	0.8	0.8
Ruminiclostridium_9	core	CD_PRE_NONR&CD_PRE_R	0.438	0.088	0.8	0.4
Ruminiclostridium_5	core	CD_PRE_NONR&CD_PRE_R	0.276	0.274	0.8	0.8
Rothia	core	CD_PRE_NONR&CD_PRE_R	0.674	0.376	1	1
Roseburia	core	CD_PRE_NONR&CD_PRE_R	1.884	0.622	1	0.8
Romboutsia	core	CD_PRE_NONR&CD_PRE_R	0.128	0.212	0.6	0.6
Ralstonia	core	CD_PRE_NONR&CD_PRE_R	0.13	0.052	0.4	0.4
Pseudoxanthomonas	core	CD_PRE_NONR&CD_PRE_R	0.056	0.212	0.4	0.6
Pseudomonas	core	CD_PRE_NONR&CD_PRE_R	0.884	1.236	1	1
Prevotella_9	core	CD_PRE_NONR&CD_PRE_R	0.536	0.24	1	0.8
Prevotella_7	core	CD_PRE_NONR&CD_PRE_R	0.196	0.316	0.6	1
Prevotella_2	core	CD_PRE_NONR&CD_PRE_R	0.29	0.094	0.6	0.4
Prevotella	core	CD_PRE_NONR&CD_PRE_R	0.21	0.204	1	0.8
Porphyromonas	core	CD_PRE_NONR&CD_PRE_R	0.172	0.326	0.8	1
Phascolarctobacterium	core	CD_PRE_NONR&CD_PRE_R	0.212	0.216	0.8	0.8
Peptoniphilus	core	CD_PRE_NONR&CD_PRE_R	0.394	0.476	0.8	1
Pedobacter	core	CD_PRE_NONR&CD_PRE_R	0.034	0.072	0.4	0.6
Parvimonas	core	CD_PRE_NONR&CD_PRE_R	0.048	0.208	0.4	1
Parasutterella	core	CD_PRE_NONR&CD_PRE_R	0.272	0.248	1	0.8
Paracoccus	core	CD_PRE_NONR&CD_PRE_R	0.158	0.184	0.6	0.8
Parabacteroides	core	CD_PRE_NONR&CD_PRE_R	1.004	0.712	1	1
Paenibacillus	core	CD_PRE_NONR&CD_PRE_R	0.252	0.464	0.6	0.8
Oscillibacter	core	CD_PRE_NONR&CD_PRE_R	0.222	0.118	0.8	0.4
Odoribacter	core	CD_PRE_NONR&CD_PRE_R	0.516	0.28	1	0.8
Nosocomiicoccus	core	CD_PRE_NONR&CD_PRE_R	0.172	0.198	0.8	0.8
Nocardioides	core	CD_PRE_NONR&CD_PRE_R	0.122	0.122	0.4	0.6
Neisseria	core	CD_PRE_NONR&CD_PRE_R	0.372	0.53	0.8	1
Negativibacillus	core	CD_PRE_NONR&CD_PRE_R	0.476	0.03	1	0.4
Micrococcus	core	CD_PRE_NONR&CD_PRE_R	0.296	0.234	0.8	0.6
metagenome	core	CD_PRE_NONR&CD_PRE_R	0.07	0.126	0.4	0.4
Megasphaera	core	CD_PRE_NONR&CD_PRE_R	0.152	0.222	0.6	0.6
Massilia	core	CD_PRE_NONR&CD_PRE_R	0.38	0.126	1	0.4
Leuconostoc	core	CD_PRE_NONR&CD_PRE_R	0.304	0.274	0.8	0.8
Lawsonella	core	CD_PRE_NONR&CD_PRE_R	0.266	0.322	0.8	0.8
Lautropia	core	CD_PRE_NONR&CD_PRE_R	0.086	0.086	0.4	0.4
Lactococcus	core	CD_PRE_NONR&CD_PRE_R	0.158	0.142	0.6	0.6
Lactobacillus	core	CD_PRE_NONR&CD_PRE_R	0.664	0.634	1	1
Lachnospiraceae_UCG010	core	CD_PRE_NONR&CD_PRE_R	0.394	0.486	1	1
Lachnospiraceae_UCG004	core	CD_PRE_NONR&CD_PRE_R	0.546	0.496	1	0.8
Lachnospiraceae_NK4A136_group	core	CD_PRE_NONR&CD_PRE_R	0.192	0.27	0.6	0.8
Lachnospira	core	CD_PRE_NONR&CD_PRE_R	0.292	0.364	0.8	1
Lachnoclostridium	core	CD_PRE_NONR&CD_PRE_R	0.646	0.914	1	1
Kocuria	core	CD_PRE_NONR&CD_PRE_R	0.278	0.202	0.8	0.6
Intestinibacter	core	CD_PRE_NONR&CD_PRE_R	0.308	0.21	0.8	1
Holdemania	core	CD_PRE_NONR&CD_PRE_R	0.06	0.116	0.4	0.4
Holdemanella	core	CD_PRE_NONR&CD_PRE_R	0.486	0.23	0.8	0.8
Haemophilus	core	CD_PRE_NONR&CD_PRE_R	1.15	1.094	1	1
Granulicatella	core	CD_PRE_NONR&CD_PRE_R	0.464	0.528	0.8	1
Georgenia	core	CD_PRE_NONR&CD_PRE_R	0.064	0.214	0.4	0.6
Geobacillus	core	CD_PRE_NONR&CD_PRE_R	0.694	0.93	0.6	1
Gemella	core	CD_PRE_NONR&CD_PRE_R	0.626	0.754	1	1
GCA900066575	core	CD_PRE_NONR&CD_PRE_R	0.314	0.126	0.8	0.4
Fusobacterium	core	CD_PRE_NONR&CD_PRE_R	0.57	1.468	1	1
Fusicatenibacter	core	CD_PRE_NONR&CD_PRE_R	0.334	0.428	1	1
Fournierella	core	CD_PRE_NONR&CD_PRE_R	0.144	0.148	0.4	0.6
Flavonifractor	core	CD_PRE_NONR&CD_PRE_R	0.174	0.412	0.6	0.8
Finegoldia	core	CD_PRE_NONR&CD_PRE_R	0.452	0.548	1	0.8
Faecalitalea	core	CD_PRE_NONR&CD_PRE_R	0.176	0.284	0.8	0.8
Faecalibacterium	core	CD_PRE_NONR&CD_PRE_R	2.918	1.786	1	1
Ezakiella	core	CD_PRE_NONR&CD_PRE_R	0.448	0.326	0.8	1
Eubacterium_hallii_group	core	CD_PRE_NONR&CD_PRE_R	0.216	0.088	1	0.6
Eubacterium_eligens_group	core	CD_PRE_NONR&CD_PRE_R	0.258	0.192	0.6	0.8
Eubacterium_coprostanoligenes_group	core	CD_PRE_NONR&CD_PRE_R	0.654	0.342	1	0.8
Ethanoligenens	core	CD_PRE_NONR&CD_PRE_R	0.258	0.454	0.4	0.6
EscherichiaShigella	core	CD_PRE_NONR&CD_PRE_R	0.88	1.426	1	1
Erysipelotrichaceae_UCG003	core	CD_PRE_NONR&CD_PRE_R	0.474	0.488	1	1
Erysipelatoclostridium	core	CD_PRE_NONR&CD_PRE_R	0.106	0.122	0.6	0.4
Enterococcus	core	CD_PRE_NONR&CD_PRE_R	0.394	0.868	0.6	0.6
Enhydrobacter	core	CD_PRE_NONR&CD_PRE_R	0.248	0.158	0.8	0.8
Eggerthella	core	CD_PRE_NONR&CD_PRE_R	0.028	0.146	0.4	0.6
Dorea	core	CD_PRE_NONR&CD_PRE_R	0.904	0.536	1	1
Dialister	core	CD_PRE_NONR&CD_PRE_R	0.46	0.546	1	1
Delftia	core	CD_PRE_NONR&CD_PRE_R	0.076	0.196	0.4	0.6
Corynebacterium_1	core	CD_PRE_NONR&CD_PRE_R	0.786	0.682	1	1
Corynebacterium	core	CD_PRE_NONR&CD_PRE_R	0.582	1.424	0.4	1
Coprococcus_3	core	CD_PRE_NONR&CD_PRE_R	0.394	0.334	1	1
Coprococcus_1	core	CD_PRE_NONR&CD_PRE_R	0.558	0.174	1	0.8
Coprobacter	core	CD_PRE_NONR&CD_PRE_R	0.158	0.104	0.6	0.8
Collinsella	core	CD_PRE_NONR&CD_PRE_R	0.266	0.254	0.8	1
Clostridium_sensu_stricto_1	core	CD_PRE_NONR&CD_PRE_R	0.774	0.402	1	1
Clostridium_innocuum_group	core	CD_PRE_NONR&CD_PRE_R	0.124	0.142	0.6	0.6
Cloacibacterium	core	CD_PRE_NONR&CD_PRE_R	0.888	1.234	0.6	0.8
Christensenellaceae_R7_group	core	CD_PRE_NONR&CD_PRE_R	0.246	0.288	0.8	1
Catenibacterium	core	CD_PRE_NONR&CD_PRE_R	0.63	0.604	1	1
Campylobacter	core	CD_PRE_NONR&CD_PRE_R	0.096	0.132	0.6	0.4
CAG56	core	CD_PRE_NONR&CD_PRE_R	0.128	0.136	0.6	0.8
Butyricimonas	core	CD_PRE_NONR&CD_PRE_R	0.194	0.118	0.6	0.6
Butyricicoccus	core	CD_PRE_NONR&CD_PRE_R	0.354	0.218	1	0.6
Brevundimonas	core	CD_PRE_NONR&CD_PRE_R	0.192	0.962	0.4	0.6
Brevibacillus	core	CD_PRE_NONR&CD_PRE_R	0.164	0.628	0.4	0.6
Brachybacterium	core	CD_PRE_NONR&CD_PRE_R	0.152	0.082	0.6	0.6
Blautia	core	CD_PRE_NONR&CD_PRE_R	1.054	0.768	1	1
Bilophila	core	CD_PRE_NONR&CD_PRE_R	0.218	0.308	0.8	0.8
Bifidobacterium	core	CD_PRE_NONR&CD_PRE_R	0.942	0.676	1	1
Bergeyella	core	CD_PRE_NONR&CD_PRE_R	0.108	0.196	0.6	1
Barnesiella	core	CD_PRE_NONR&CD_PRE_R	0.52	0.198	1	0.8
Bacteroides	core	CD_PRE_NONR&CD_PRE_R	3.362	3.076	1	1
Bacillus	core	CD_PRE_NONR&CD_PRE_R	0.504	0.97	0.8	1
Atopostipes	core	CD_PRE_NONR&CD_PRE_R	0.168	0.274	0.4	0.8
Atopobium	core	CD_PRE_NONR&CD_PRE_R	0.404	0.152	0.8	0.6
Anoxybacillus	core	CD_PRE_NONR&CD_PRE_R	0.248	0.566	0.6	0.6
Anaerostipes	core	CD_PRE_NONR&CD_PRE_R	0.362	0.536	1	1
Anaerococcus	core	CD_PRE_NONR&CD_PRE_R	0.79	0.84	1	1
AllorhizobiumNeorhizobiumPararhizobiumRhizobium	core	CD_PRE_NONR&CD_PRE_R	0.402	0.108	0.6	0.6
Alloprevotella	core	CD_PRE_NONR&CD_PRE_R	0.49	0.452	0.8	1
Allisonella	core	CD_PRE_NONR&CD_PRE_R	0.076	0.14	0.6	0.4
Alistipes	core	CD_PRE_NONR&CD_PRE_R	1.296	0.518	1	1
Agathobacter	core	CD_PRE_NONR&CD_PRE_R	1.102	0.558	1	1
Adhaeribacter	core	CD_PRE_NONR&CD_PRE_R	0.072	0.16	0.4	0.8
Actinomyces	core	CD_PRE_NONR&CD_PRE_R	0.152	0.242	0.6	0.8
Acinetobacter	core	CD_PRE_NONR&CD_PRE_R	0.846	0.7	1	1
Acidaminococcus	core	CD_PRE_NONR&CD_PRE_R	0.086	0.292	0.4	0.8
Achromobacter	core	CD_PRE_NONR&CD_PRE_R	0.038	0.09	0.4	0.6
Abiotrophia	core	CD_PRE_NONR&CD_PRE_R	0.276	0.198	1	0.6
Zoogloea	unique	CD_PRE_R	0.098	0.252	0.2	0.6
Weissella	unique	CD_PRE_R	0.034	0.25	0.2	0.6
Sphingobacterium	unique	CD_PRE_R	0.036	0.282	0.2	0.6
Ruminococcaceae_UCG013	unique	CD_PRE_R	0.02	0.082	0.2	0.4
Rikenella	unique	CD_PRE_R	0.044	0.374	0.2	0.6
Proteiniphilum	unique	CD_PRE_R	0.094	0.288	0.2	0.6
Oribacterium	unique	CD_PRE_R	0.03	0.094	0.2	0.4
Novosphingobium	unique	CD_PRE_R	0.034	0.256	0.2	0.4
Morganella	unique	CD_PRE_R	0.102	0.19	0.2	0.8
Moheibacter	unique	CD_PRE_R	0.086	0.446	0.2	0.6
Mitsuokella	unique	CD_PRE_R	0.224	0.086	0.2	0.4
Methanobrevibacter	unique	CD_PRE_R	0.04	0.158	0.2	0.4
Lysobacter	unique	CD_PRE_R	0.096	0.606	0.2	0.8
Leptotrichia	unique	CD_PRE_R	0.02	0.12	0.2	0.4
Hungatella	unique	CD_PRE_R	0.044	0.32	0.2	0.8
Halomonas	unique	CD_PRE_R	0.058	0.07	0.2	0.4
Eisenbergiella	unique	CD_PRE_R	0	0.232	0	0.6
Dysgonomonas	unique	CD_PRE_R	0.03	0.09	0.2	0.6
Desemzia	unique	CD_PRE_R	0.032	0.166	0.2	0.4
Caldibacillus	unique	CD_PRE_R	0.338	0.162	0.2	0.6
Azospirillum_sp._47_25	unique	CD_PRE_R	0.05	0.35	0.2	0.8
Akkermansia	unique	CD_PRE_R	0.048	0.082	0.2	0.4
Aggregatibacter	unique	CD_PRE_R	0.05	0.156	0.2	0.4
Aeribacillus	unique	CD_PRE_R	0.18	0.068	0.2	0.4
Actinobacillus	unique	CD_PRE_R	0.046	0.128	0.2	0.4
