# Supplementary material for: The Interplay between Mucosal Microbiota Composition and Host Gene-Expression is Linked with Infliximab Response in Inflammatory Bowel Diseases
Source: Microorganisms. 2020 Mar 20;8(3):438. doi: 10.3390/microorganisms8030438 (PMC7143962; doi:10.3390/microorganisms8030438)
Supplement: Supplementary file 1 [file microorganisms-08-00438-s001.zip › microorganisms-745774-si/Suppdataset5.xlsx]

## Sheet: DESCRIPTION
Color coded tabs : brown = differential gene expression before and after treatment green = differential gene expression at baseline between patients who will and will not respond to treatment All tabs contain genes with an absolute Fold Change > 2

## Sheet: CD R AFTER VS BEFORE
Gene	Fold Change	p-value
CXCL1	333.14	0.018539
CCL11	186.11	0.040463
CCL2	166.57	0.017735
CCL16	155.42	0.041813
C3	149.09	0.020803
CCL17	91.77	0.030244
C3AR1	77.71	0.021666
CCL23	39.95	0.015392
CCL4	39.4	0.044506
CD14	21.71	0.00646
TIRAP	19.16	0.014136
TLR4	8.57	0.044487
CXCR1	5.9	0.032003
CCR1	-2.87	0.002324
CCL8	-4	0.0008
CXCR2	-4.86	0.0077

## Sheet: CD NON R AFTER VS BEFORE
Gene	Fold Change	p-value
TLR1	550.27	0.004359
TLR2	151.59	0.008212
LY96	137.57	0.001368
SELE	71.7	0.000876
ITGB2	68.78	0.002375
TLR5	67.84	7.2e-05
CXCL1	59.06	0.000274
PTGS2	56.65	3.8e-05
IL9	55.1	0.003462
CCL24	51.41	0.000887
IL10RB	50	0.000264
IL1RAP	50	0.003537
TNFSF14	48.64	0.009155
IL5	47.31	0.000411
IL15	38.43	0.000443
CXCR2	36.35	0.007206
IL23R	36.35	0.002291
IL10	31.65	0.003587
TLR3	30.36	0.003537
TLR6	28.72	1.8e-05
CXCR4	27.93	0.001607
IL1RN	27.55	0.000471
IFNG	26.8	6.8e-05
IL18	24.32	0.007521
CCR4	23.01	1.2e-05
CXCL3	16.5	0.000246
RIPK2	14.36	0.00016
CRP	13.4	1e-05
FOS	13.4	0.00123
IL1B	13.4	0.026225
KNG1	13.03	0.001264
CCR7	12.68	0.009122
IL17A	12.68	0.007378
IL1R1	12.68	0.001392
IL23A	11.83	0.001098
CCL4	10.15	0.007965
CXCL8	10.01	0.001916
CD14	9.61	7.3e-05
CXCR1	9.22	0.003648
TIRAP	8.13	0.000697
TNF	8.13	0.007376
CCL22	7.8	1.1e-05
FASLG	6.98	0.003523
C3	6.89	0.013094
TLR9	6.7	0.000478
CCL19	6.43	0.000206
CSF1	6.34	0.010783
IL22	5.75	0.031191
CCL2	5.67	0.002784
MYD88	5.01	0.007844
LTA	4.87	0.007627
CCL5	4.48	0.001316
TOLLIP	4.36	0.003074
CD40	4.3	0.024316
BCL6	3.85	0.005006
C3AR1	3.59	0.001073
CCL13	3.54	0.009258
LTB	3.21	0.037355
CCR1	-9.96	0.003441

## Sheet: UC R AFTER VS BEFORE
Gene	Fold Change	p-value
CCL22	202.25	N/A
CCL21	153.28	N/A
IL23R	143.01	N/A
PTGS2	112.21	N/A
BCL6	108.38	N/A
TLR1	104.69	N/A
CCL17	101.13	N/A
CCL16	91.14	N/A
CXCL1	82.14	N/A
CCL11	60.13	N/A
CXCL3	58.08	N/A
CCL2	52.35	N/A
NFKB1	52.35	N/A
C3	39.67	N/A
CXCR4	38.32	N/A
CCL4	30.06	N/A
CCL23	28.05	N/A
CCL13	26.17	N/A
C3AR1	25.28	N/A
CXCL10	22.01	N/A
CXCL6	19.84	N/A
TLR2	19.84	N/A
CCL19	19.16	N/A
CCL24	17.88	N/A
IFNG	17.27	N/A
LY96	17.27	N/A
TLR5	15.56	N/A
CD14	13.55	N/A
CRP	13.09	N/A
IL1R1	12.21	N/A
IL6	11	N/A
LTB	10.27	N/A
FOS	9.25	N/A
IL1RAP	8.94	N/A
SELE	8.34	N/A
TIRAP	8.34	N/A
IL17A	7.01	N/A
IL5	6.11	N/A
IL9	5.31	N/A
CXCL5	4.79	N/A
TNF	4.79	N/A
CCL3	4.32	N/A
IL1RN	4.17	N/A
TLR6	4.17	N/A
CXCL2	4.03	N/A
CEBPB	3.76	N/A
RIPK2	3.76	N/A
IL1B	3.63	N/A
TLR3	3.27	N/A
TLR7	3.27	N/A
IL1A	3.05	N/A
LTA	3.05	N/A
IL23A	2.75	N/A
IL15	2.31	N/A
IL10RB	2.16	N/A
KNG1	2.01	N/A
CXCL9	-2.06	N/A
CCR7	-2.28	N/A
NR3C1	-2.62	N/A
NOS2	-2.71	N/A
CD40LG	-2.91	N/A
CCR1	-3.58	N/A
CCL8	-4.41	N/A
IL6R	-4.41	N/A
CXCL8	-7.94	N/A

## Sheet: UC NON R AFTER VS BEFORE
Gene	Fold Change	p-value
TLR1	205.07	N/A
TLR2	102.54	N/A
SELE	75.06	N/A
IL1RAP	60.97	N/A
CXCR2	58.89	N/A
LY96	58.89	N/A
CCL24	56.89	N/A
TLR5	54.95	N/A
IL9	44.63	N/A
IL15	33.82	N/A
IL5	33.82	N/A
TLR3	27.47	N/A
CXCL1	25.63	N/A
PTGS2	25.63	N/A
ITGB2	24.76	N/A
TNFSF14	24.76	N/A
IL1B	23.1	N/A
IL1RN	23.1	N/A
IFNG	21.56	N/A
IL23R	20.82	N/A
IL10RB	19.43	N/A
CCR4	18.77	N/A
LTB	17.51	N/A
RIPK2	14.72	N/A
CXCL8	13.74	N/A
IL23A	13.27	N/A
KNG1	13.27	N/A
CCL2	12.82	N/A
FOS	12.82	N/A
TLR6	11.96	N/A
CCR7	11.55	N/A
IL10	11.55	N/A
CXCR4	11.16	N/A
CCL19	10.78	N/A
IL18	10.78	N/A
CXCR1	10.06	N/A
IL17A	9.06	N/A
CCL21	8.46	N/A
LTA	7.89	N/A
TLR9	7.89	N/A
CCL4	7.11	N/A
TIRAP	7.11	N/A
IL1R1	6.63	N/A
MYD88	6.63	N/A
C3	5.98	N/A
TNF	5.98	N/A
CSF1	5.78	N/A
CCL5	5.03	N/A
CXCL10	4.86	N/A
CXCL3	4.69	N/A
FASLG	4.69	N/A
TOLLIP	4.53	N/A
IL22	4.38	N/A
CD14	4.23	N/A
CRP	3.68	N/A
C3AR1	3.32	N/A
CCL13	3.32	N/A
CCL22	3.2	N/A
NOS2	3.2	N/A
CD40	2.89	N/A
CEBPB	2.6	N/A
CCR3	2.51	N/A
BCL6	2.11	N/A
IL1A	2.11	N/A
CCR2	-2.68	N/A
IL6	-3.53	N/A
CXCL6	-5.74	N/A
IL6R	-5.74	N/A
CCL3	-7.06	N/A
CCR1	-16.22	N/A

## Sheet: CD NONR vs CD R BASELINE
Gene	Fold Change	p-value
CCL22	14.68	0.000467	A
CCL13	12.09	0.020594
CCL11	11.13	0.008001
CCL2	7.87	0.014996
CCL17	6.13	0.006494
CCL16	3.67	0.010008
CCL19	3.11	0.008659
C3AR1	-2.01	0.037291
CCR2	-2.37	0.018202
LTB	-2.44	0.003909
TOLLIP	-2.5	0.041708
CEBPB	-2.61	0.013678
RIPK2	-3.21	0.0075
IL22	-3.54	0.012759
CCL7	-3.74	0.000256
IL1B	-3.79	0.016327
CCL3	-3.96	0.046662
IL1R1	-3.96	0.040897
TLR4	-4.18	0.000756
IL1RAP	-4.36	0.01473
CD40	-5.15	0.008778
TIRAP	-5.22	0.007755
CCL4	-5.29	0.011688
IL5	-5.44	0.001236
CXCL9	-5.52	0.009475
IL23A	-5.91	0.000172
TLR1	-6.89	0.011389	A
IL17A	-7.28	0.002699
IL1RN	-7.28	0.006832
KNG1	-7.28	0.003215
TNF	-7.48	0.00172
CCL24	-8.13	0.006794
TLR5	-8.36	0.000174	A
MYD88	-9.34	0.001688
CCL5	-10.59	0.000567
IL1A	-10.59	0.000605
LTA	-10.59	0.000191
CXCR1	-10.73	2e-06
FASLG	-10.73	0.000413
IL9	-10.73	2.2e-05
TLR3	-11.66	6e-05
IL10	-12.16	4.2e-05
IL6R	-14.76	0.001971
TLR6	-15.18	0.00152
IL15	-15.82	0.006391
CXCR2	-16.5	0.002862
IL18	-17.68	0.009208
TLR9	-17.68	2.5e-05
CXCL2	-19.48	0.005612
CSF1	-22.69	0.003344
SELE	-24.66	0.004057
CCR4	-27.93	0.000842
CCL8	-28.72	2.8e-05
CD40LG	-29.94	1.5e-05
CCR3	-32.09	0.000783
NOS2	-33.45	0.000872
NR3C1	-42.34	0.002906
CXCL8	-45.38	0.001778
CCR7	-131.96	0.000132
TNFSF14	-263.93	0.001946

## Sheet: UC NON R vs UC R BASELINE
Gene	Fold Change	p-value
CCL22	13.93	N/A
CCL21	13	N/A
CCL13	8.28	N/A
CCL11	7.46	N/A
CCL17	6.28	N/A
CCL2	5.86	N/A
CCL16	3.73	N/A
CCL19	2.38	N/A
BCL6	2.22	N/A
CXCL1	2.14	N/A
CXCL10	2.07	N/A
CCR2	-2	N/A
IL10RB	-2	N/A
IL1R1	-2	N/A
LTB	-2.22	N/A
RIPK2	-2.3	N/A
TLR2	-2.3	N/A
CEBPB	-2.38	N/A
IL22	-2.38	N/A
IL1B	-2.83	N/A
IL1RAP	-3.25	N/A
TLR1	-3.25	N/A
CD40	-3.36	N/A
IFNG	-3.48	N/A
IL23A	-3.61	N/A
MYD88	-3.61	N/A
TNF	-3.61	N/A
CCL7	-3.73	N/A
TIRAP	-3.86	N/A
CXCL9	-4	N/A
TLR4	-4	N/A
CCL4	-4.29	N/A
IL1RN	-4.29	N/A
KNG1	-4.29	N/A
CCL24	-4.44	N/A
IL17A	-4.76	N/A
IL1A	-4.92	N/A
TOLLIP	-5.1	N/A
IL5	-5.46	N/A
TLR5	-6.28	N/A
IL10	-6.5	N/A
IL9	-6.5	N/A
ITGB2	-7.46	N/A
SELE	-7.46	N/A
LTA	-7.73	N/A
TLR6	-8	N/A
C3	-8.28	N/A
IL6R	-8.28	N/A
CCL5	-8.57	N/A
FASLG	-8.88	N/A
CXCR1	-10.56	N/A
TLR3	-10.56	N/A
IL15	-11.31	N/A
IL18	-11.31	N/A
TLR9	-13.45	N/A
FOS	-14.42	N/A
CXCR2	-17.15	N/A
CSF1	-19.03	N/A
CXCL2	-19.03	N/A
CCL8	-20.39	N/A
CCR4	-25.99	N/A
NOS2	-25.99	N/A
CXCL8	-29.86	N/A
CCR3	-30.91	N/A
CD40LG	-34.3	N/A
NR3C1	-36.76	N/A
CCR7	-84.45	N/A
TNFSF14	-100.43	N/A
